# Supplementary material for: Indoor-Outdoor Detection Using a Smart Phone Sensor
Source: Sensors (Basel). 2016 Sep 22;16(10):1563. doi: 10.3390/s16101563 (PMC5087352; doi:10.3390/s16101563)
Supplement: Supplementary file 1 [file sensors-16-01563-s001.zip]

Archive with 99 entries (62 files):
- ContextSense02.apk
- Source Code/
- Source Code/ContextSense02/
- Source Code/ContextSense02/.classpath
- Source Code/ContextSense02/.project
- Source Code/ContextSense02/.settings/
- Source Code/ContextSense02/.settings/org.eclipse.jdt.core.prefs
- Source Code/ContextSense02/AndroidManifest.xml
- Source Code/ContextSense02/assets/
- Source Code/ContextSense02/bin/
- Source Code/ContextSense02/bin/AndroidManifest.xml
- Source Code/ContextSense02/bin/classes/
- Source Code/ContextSense02/bin/classes.dex
- Source Code/ContextSense02/bin/classes/com/
- Source Code/ContextSense02/bin/classes/com/nudt/
- Source Code/ContextSense02/bin/classes/com/nudt/drawrss/
- Source Code/ContextSense02/bin/classes/com/nudt/drawrss/BuildConfig.class
- Source Code/ContextSense02/bin/classes/com/nudt/drawrss/ChartService.class
- Source Code/ContextSense02/bin/classes/com/nudt/drawrss/FileHelper.class
- Source Code/ContextSense02/bin/classes/com/nudt/drawrss/MainActivity$1.class
- Source Code/ContextSense02/bin/classes/com/nudt/drawrss/MainActivity$2.class
- Source Code/ContextSense02/bin/classes/com/nudt/drawrss/MainActivity$MyPhoneStateListener.class
- Source Code/ContextSense02/bin/classes/com/nudt/drawrss/MainActivity$ScanThread.class
- Source Code/ContextSense02/bin/classes/com/nudt/drawrss/MainActivity.class
- Source Code/ContextSense02/bin/classes/com/nudt/drawrss/R$attr.class
- Source Code/ContextSense02/bin/classes/com/nudt/drawrss/R$dimen.class
- Source Code/ContextSense02/bin/classes/com/nudt/drawrss/R$drawable.class
- Source Code/ContextSense02/bin/classes/com/nudt/drawrss/R$id.class
- Source Code/ContextSense02/bin/classes/com/nudt/drawrss/R$layout.class
- Source Code/ContextSense02/bin/classes/com/nudt/drawrss/R$menu.class
- Source Code/ContextSense02/bin/classes/com/nudt/drawrss/R$string.class
- Source Code/ContextSense02/bin/classes/com/nudt/drawrss/R$style.class
- Source Code/ContextSense02/bin/classes/com/nudt/drawrss/R.class
- Source Code/ContextSense02/bin/ContextSense.apk
- Source Code/ContextSense02/bin/dexedLibs/
- Source Code/ContextSense02/bin/dexedLibs/achartengine-1.1.0-1fc2a990986e43d20c4a682b6becdd55.jar
- Source Code/ContextSense02/bin/dexedLibs/achartengine-1.1.0-2940370d91ec7c5a234704ac9bfde597.jar
- Source Code/ContextSense02/bin/dexedLibs/achartengine-1.1.0-bea69192c9d12cdcc4bd5573e96f7012.jar
- Source Code/ContextSense02/bin/dexedLibs/achartengine-1.1.0-ce8f271e4092869ea85fadeea97b2811.jar
- Source Code/ContextSense02/bin/dexedLibs/android-support-v4-02fcb7d1734d1425b8c280b01a26a0b4.jar
- Source Code/ContextSense02/bin/dexedLibs/android-support-v4-50fd38a5c59d7e8b296feeb96b9e0dd3.jar
- Source Code/ContextSense02/bin/dexedLibs/android-support-v4-7f3a33e35f5b1d1a4d2b20e93f0bfc1b.jar
- Source Code/ContextSense02/bin/dexedLibs/android-support-v4-9de59b499702b8de4852789245f966b4.jar
- Source Code/ContextSense02/bin/jarlist.cache
- Source Code/ContextSense02/bin/res/
- Source Code/ContextSense02/bin/resources.ap_
- Source Code/ContextSense02/bin/res/drawable-hdpi/
- Source Code/ContextSense02/bin/res/drawable-hdpi/ic_launcher.png
- Source Code/ContextSense02/bin/res/drawable-mdpi/
- Source Code/ContextSense02/bin/res/drawable-mdpi/ic_launcher.png
- Source Code/ContextSense02/bin/res/drawable-xhdpi/
- Source Code/ContextSense02/bin/res/drawable-xhdpi/ic_launcher.png
- Source Code/ContextSense02/bin/res/drawable-xxhdpi/
- Source Code/ContextSense02/bin/res/drawable-xxhdpi/ic_launcher.png
- Source Code/ContextSense02/gen/
- Source Code/ContextSense02/gen/com/
- Source Code/ContextSense02/gen/com/nudt/
- Source Code/ContextSense02/gen/com/nudt/drawrss/
- Source Code/ContextSense02/gen/com/nudt/drawrss/BuildConfig.java
- Source Code/ContextSense02/gen/com/nudt/drawrss/R.java
- Source Code/ContextSense02/ic_launcher-web.png
- Source Code/ContextSense02/libs/
- Source Code/ContextSense02/libs/achartengine-1.1.0.jar
- Source Code/ContextSense02/libs/android-support-v4.jar
- Source Code/ContextSense02/proguard-project.txt
- Source Code/ContextSense02/project.properties
- Source Code/ContextSense02/res/
- Source Code/ContextSense02/res/drawable-hdpi/
- Source Code/ContextSense02/res/drawable-hdpi/ic_launcher.png
- Source Code/ContextSense02/res/drawable-ldpi/
- Source Code/ContextSense02/res/drawable-mdpi/
- Source Code/ContextSense02/res/drawable-mdpi/ic_launcher.png
- Source Code/ContextSense02/res/drawable-xhdpi/
- Source Code/ContextSense02/res/drawable-xhdpi/ic_launcher.png
- Source Code/ContextSense02/res/drawable-xxhdpi/
- Source Code/ContextSense02/res/drawable-xxhdpi/ic_launcher.png
- Source Code/ContextSense02/res/layout/
- Source Code/ContextSense02/res/layout/activity_main.xml
- Source Code/ContextSense02/res/menu/
- Source Code/ContextSense02/res/menu/main.xml
- Source Code/ContextSense02/res/values/
- Source Code/ContextSense02/res/values-sw600dp/
- Source Code/ContextSense02/res/values-sw600dp/dimens.xml
- Source Code/ContextSense02/res/values-sw720dp-land/
- Source Code/ContextSense02/res/values-sw720dp-land/dimens.xml
- Source Code/ContextSense02/res/values-v11/
- Source Code/ContextSense02/res/values-v11/styles.xml
- Source Code/ContextSense02/res/values-v14/
- Source Code/ContextSense02/res/values-v14/styles.xml
- Source Code/ContextSense02/res/values/dimens.xml
- Source Code/ContextSense02/res/values/strings.xml
- Source Code/ContextSense02/res/values/styles.xml
- Source Code/ContextSense02/src/
- Source Code/ContextSense02/src/com/
- Source Code/ContextSense02/src/com/nudt/
- Source Code/ContextSense02/src/com/nudt/drawrss/
- Source Code/ContextSense02/src/com/nudt/drawrss/ChartService.java
- Source Code/ContextSense02/src/com/nudt/drawrss/FileHelper.java
- Source Code/ContextSense02/src/com/nudt/drawrss/MainActivity.java
