# Supplementary material for: Indoor-Outdoor Detection Using a Smart Phone Sensor
Source: Sensors (Basel). 2016 Sep 22;16(10):1563. doi: 10.3390/s16101563 (PMC5087352; doi:10.3390/s16101563)
Supplement: Supplementary file 1 [file sensors-16-01563-s001.zip › Source Code/ContextSense02/.settings/org.eclipse.jdt.core.prefs]

eclipse.preferences.version=1
org.eclipse.jdt.core.compiler.codegen.targetPlatform=1.6
org.eclipse.jdt.core.compiler.compliance=1.6
org.eclipse.jdt.core.compiler.source=1.6
