# Supplementary material for: Indoor-Outdoor Detection Using a Smart Phone Sensor
Source: Sensors (Basel). 2016 Sep 22;16(10):1563. doi: 10.3390/s16101563 (PMC5087352; doi:10.3390/s16101563)
Supplement: Supplementary file 1 [file sensors-16-01563-s001.zip › Source Code/ContextSense02/AndroidManifest.xml]

<?xml version="1.0" encoding="utf-8"?>
<manifest xmlns:android="http://schemas.android.com/apk/res/android"
    package="com.nudt.drawrss"
    android:versionCode="1"
    android:versionName="1.0" >

    <uses-sdk
        android:minSdkVersion="8"
        android:targetSdkVersion="17" />
   		 <uses-permission android:name="android.permission.CHANGE_NETWORK_STATE"/>
 		 <uses-permission android:name="android.permission.MOUNT_FORMAT_FILESYSTEMS" />
    	<uses-permission android:name="android.permission.WRITE_EXTERNAL_STORAGE" />
    	   <uses-permission android:name="android.permission.ACCESS_COARSE_LOCATION" />
   <uses-permission android:name="android.permission.ACCESS_FINE_LOCATION" />
    	<uses-permission android:name="android.permission.READ_PHONE_STATE" />
    	<uses-permission android:name="android.permission.RECORD_AUDIO" />  

    <application
        android:allowBackup="true"
        android:icon="@drawable/ic_launcher"
        android:label="@string/app_name"
        android:theme="@style/AppTheme" >
        <activity
            android:name="com.nudt.drawrss.MainActivity"
            android:label="@string/app_name" >
            <intent-filter>
                <action android:name="android.intent.action.MAIN" />
                <category android:name="android.intent.category.LAUNCHER" />
            </intent-filter>
        </activity>
        <activity android:name="org.achartengine.chartdemo.demo.chart.XYChartBuilder" />
        <activity android:name="org.achartengine.chartdemo.demo.chart.PieChartBuilder" />
        <activity android:name="org.achartengine.GraphicalActivity" />
       
    </application>

</manifest>
