# Supplementary material for: Indoor-Outdoor Detection Using a Smart Phone Sensor
Source: Sensors (Basel). 2016 Sep 22;16(10):1563. doi: 10.3390/s16101563 (PMC5087352; doi:10.3390/s16101563)
Supplement: Supplementary file 1 [file sensors-16-01563-s001.zip › Source Code/ContextSense02/bin/jarlist.cache]

# cache for current jar dependecy. DO NOT EDIT.
# format is <lastModified> <length> <SHA-1> <path>
# Encoding is UTF-8
