# Supplementary material for: Indoor-Outdoor Detection Using a Smart Phone Sensor
Source: Sensors (Basel). 2016 Sep 22;16(10):1563. doi: 10.3390/s16101563 (PMC5087352; doi:10.3390/s16101563)
Supplement: Supplementary file 1 [file sensors-16-01563-s001.zip › Source Code/ContextSense02/gen/com/nudt/drawrss/BuildConfig.java]

/** Automatically generated file. DO NOT MODIFY */
package com.nudt.drawrss;

public final class BuildConfig {
    public final static boolean DEBUG = true;
}
