# Supplementary material for: Indoor-Outdoor Detection Using a Smart Phone Sensor
Source: Sensors (Basel). 2016 Sep 22;16(10):1563. doi: 10.3390/s16101563 (PMC5087352; doi:10.3390/s16101563)
Supplement: Supplementary file 1 [file sensors-16-01563-s001.zip › Source Code/ContextSense02/res/layout/activity_main.xml]

<?xml version="1.0" encoding="utf-8"?>
<LinearLayout xmlns:android="http://schemas.android.com/apk/res/android"
    android:orientation="vertical"
    android:layout_width="fill_parent"
    android:layout_height="fill_parent">
    
    <LinearLayout
      android:orientation="horizontal"
      android:layout_width="fill_parent"
      android:layout_height="fill_parent"
      android:layout_weight="1">
    	 <LinearLayout
      		android:id="@+id/GSM"
      		android:orientation="horizontal"
     		android:layout_width="fill_parent"
     		android:layout_height="fill_parent">
  		</LinearLayout>
  	</LinearLayout>
  	
 	<LinearLayout
      android:orientation="horizontal"
      android:layout_width="fill_parent"
      android:layout_height="fill_parent"
      android:layout_weight="1">      
 	    <LinearLayout
     		android:id="@+id/GSM1"
      		android:layout_width="fill_parent"
      		android:layout_height="fill_parent"
      		android:layout_weight="1">
 		</LinearLayout>
 		
 	    <LinearLayout
     		android:id="@+id/GSM2"
      		android:layout_width="fill_parent"
      		android:layout_height="fill_parent"
      		android:layout_weight="1">
 		</LinearLayout>
 	</LinearLayout>
 	
 	<LinearLayout
      android:orientation="horizontal"
      android:layout_width="fill_parent"
      android:layout_height="fill_parent"
      android:layout_weight="1">      
 	    <LinearLayout
     		android:id="@+id/GSM3"
      		android:layout_width="fill_parent"
      		android:layout_height="fill_parent"
      		android:layout_weight="1">
 		</LinearLayout>
 		
 	    <LinearLayout
     		android:id="@+id/GSM4"
      		android:layout_width="fill_parent"
      		android:layout_height="fill_parent"
      		android:layout_weight="1">
 		</LinearLayout>
 	</LinearLayout>
 	
 	<LinearLayout
      android:orientation="horizontal"
      android:layout_width="fill_parent"
      android:layout_height="fill_parent"
      android:layout_weight="1">      
 	    <LinearLayout
     		android:id="@+id/GSM5"
      		android:layout_width="fill_parent"
      		android:layout_height="fill_parent"
      		android:layout_weight="1">
 		</LinearLayout>
 		
 	    <LinearLayout
     		android:id="@+id/GSM6"
      		android:layout_width="fill_parent"
      		android:layout_height="fill_parent"
      		android:layout_weight="1">
 		</LinearLayout>
 	</LinearLayout>
  	
 	<LinearLayout
      android:orientation="horizontal"
      android:layout_width="fill_parent"
      android:layout_height="wrap_content">
    	 <Button
          android:id="@+id/exit"   
          android:text="Exit"       
          android:layout_width="fill_parent"
          android:layout_height="wrap_content"
          android:layout_weight="1"/>
    	 <Button
          android:id="@+id/button"   
          android:text="Start"
          android:layout_width="fill_parent"
          android:layout_height="wrap_content"
          android:layout_weight="1"/>
    	 <Button
          android:id="@+id/pause"   
          android:text="Stop"       
          android:layout_width="fill_parent"
          android:layout_height="wrap_content"
          android:layout_weight="1"/>  	 
  	</LinearLayout>
</LinearLayout>
