# Supplementary material for: Indoor-Outdoor Detection Using a Smart Phone Sensor
Source: Sensors (Basel). 2016 Sep 22;16(10):1563. doi: 10.3390/s16101563 (PMC5087352; doi:10.3390/s16101563)
Supplement: Supplementary file 1 [file sensors-16-01563-s001.zip › Source Code/ContextSense02/res/menu/main.xml]

<menu xmlns:android="http://schemas.android.com/apk/res/android" >

    <item
        android:id="@+id/action_settings"
        android:orderInCategory="100"
        android:showAsAction="never"
        android:title="@string/action_settings"/>

</menu>
