# Supplementary material for: Indoor-Outdoor Detection Using a Smart Phone Sensor
Source: Sensors (Basel). 2016 Sep 22;16(10):1563. doi: 10.3390/s16101563 (PMC5087352; doi:10.3390/s16101563)
Supplement: Supplementary file 1 [file sensors-16-01563-s001.zip › Source Code/ContextSense02/res/values-sw720dp-land/dimens.xml]

<resources>

    <!--
         Customize dimensions originally defined in res/values/dimens.xml (such as
         screen margins) for sw720dp devices (e.g. 10" tablets) in landscape here.
    -->
    <dimen name="activity_horizontal_margin">128dp</dimen>

</resources>
