# Supplementary material for: Indoor-Outdoor Detection Using a Smart Phone Sensor
Source: Sensors (Basel). 2016 Sep 22;16(10):1563. doi: 10.3390/s16101563 (PMC5087352; doi:10.3390/s16101563)
Supplement: Supplementary file 1 [file sensors-16-01563-s001.zip › Source Code/ContextSense02/res/values-v14/styles.xml]

<resources>

    <!--
        Base application theme for API 14+. This theme completely replaces
        AppBaseTheme from BOTH res/values/styles.xml and
        res/values-v11/styles.xml on API 14+ devices.
    -->
    <style name="AppBaseTheme" parent="android:Theme.Holo.Light.DarkActionBar">
        <!-- API 14 theme customizations can go here. -->
    </style>

</resources>
