# Supplementary material for: Indoor-Outdoor Detection Using a Smart Phone Sensor
Source: Sensors (Basel). 2016 Sep 22;16(10):1563. doi: 10.3390/s16101563 (PMC5087352; doi:10.3390/s16101563)
Supplement: Supplementary file 1 [file sensors-16-01563-s001.zip › Source Code/ContextSense02/res/values/strings.xml]

<?xml version="1.0" encoding="utf-8"?>
<resources>

    <string name="app_name">DrawRSS</string>
    <string name="action_settings">Settings</string>
    <string name="hello_world">Hello world!</string>

</resources>
