# Supplementary material for: Indoor-Outdoor Detection Using a Smart Phone Sensor
Source: Sensors (Basel). 2016 Sep 22;16(10):1563. doi: 10.3390/s16101563 (PMC5087352; doi:10.3390/s16101563)
Supplement: Supplementary file 1 [file sensors-16-01563-s001.zip › Source Code/ContextSense02/res/values/styles.xml]

<resources>

    <!--
        Base application theme, dependent on API level. This theme is replaced
        by AppBaseTheme from res/values-vXX/styles.xml on newer devices.
    -->
    <style name="AppBaseTheme" parent="android:Theme.Light">
        <!--
            Theme customizations available in newer API levels can go in
            res/values-vXX/styles.xml, while customizations related to
            backward-compatibility can go here.
        -->
    </style>

    <!-- Application theme. -->
    <style name="AppTheme" parent="AppBaseTheme">
        <!-- All customizations that are NOT specific to a particular API-level can go here. -->
    </style>

</resources>
