# Supplementary material for: Indoor-Outdoor Detection Using a Smart Phone Sensor
Source: Sensors (Basel). 2016 Sep 22;16(10):1563. doi: 10.3390/s16101563 (PMC5087352; doi:10.3390/s16101563)
Supplement: Supplementary file 1 [file sensors-16-01563-s001.zip › Source Code/ContextSense02/src/com/nudt/drawrss/FileHelper.java]

package com.nudt.drawrss;

import java.io.BufferedReader;
import java.io.BufferedWriter;
import java.io.DataOutputStream;
import java.io.File;
import java.io.FileOutputStream;
import java.io.FileWriter;
import java.io.FileInputStream;
import java.io.FileNotFoundException;
import java.io.IOException;
import java.io.InputStreamReader;
import java.nio.ByteBuffer;
import java.util.ArrayList;

import android.content.Context;
import android.os.Environment;

public class FileHelper
{
	private Context context;
	/** SD¿¨ÊÇ·ñ´æÔÚ **/
	private boolean hasSD = false;
	/** SD¿¨µÄÂ·¾¶ **/
	private String SDPATH;
	/** µ±Ç°³ÌÐò°üµÄÂ·¾¶ **/
	private String FILESPATH;

	public FileHelper(Context context)
	{
		this.context = context;
		hasSD = Environment.getExternalStorageState().equals(
				android.os.Environment.MEDIA_MOUNTED);
		SDPATH = Environment.getExternalStorageDirectory().getPath();
		FILESPATH = this.context.getFilesDir().getPath();
	}

	/**
	 * ÔÚSD¿¨ÉÏ´´½¨ÎÄ¼þ
	 * 
	 * @throws IOException
	 */
	public File createSDFile(String fileName) throws IOException
	{
		File file = new File(SDPATH + "//" + fileName);
		if (!file.exists())
		{
			file.createNewFile();
		}
		return file;
	}

	/**
	 * É¾³ýSD¿¨ÉÏµÄÎÄ¼þ
	 * 
	 * @param fileName
	 */
	public boolean deleteSDFile(String fileName)
	{
		File file = new File(SDPATH + "//" + fileName);
		if (file == null || !file.exists() || file.isDirectory())
			return false;
		return file.delete();
	}

	/**
	 * Ð´ÈëÄÚÈÝµ½SD¿¨ÖÐµÄtxtÎÄ±¾ÖÐ strÎªÄÚÈÝ
	 */
	public void writeSDFile(String str, String fileName)
	{
		try
		{
//			FileWriter fw = new FileWriter(SDPATH + "//" + fileName);
//			BufferedWriter bw = new BufferedWriter(fw);
			File f = new File(SDPATH + "//" + fileName);
//			bw.append("\n" + str);
			FileOutputStream os = new FileOutputStream(f,true);
			DataOutputStream out = new DataOutputStream(os);
			out.writeBytes("\n"+str);
			out.close();
			os.close();
//			bw.close();
//			os.write(str.getBytes());
//			os.close();
//			fw.close();
//			DataOutputStream out = new DataOutputStream(os);
//			out.writeShort(2);
//			out.writeUTF("");
//
//			fw.flush();
//			fw.close();

		} catch (Exception e)
		{
		}
	}

	/**
	 * ¶ÁÈ¡SD¿¨ÖÐÎÄ±¾ÎÄ¼þ
	 * 
	 * @param fileName
	 * @return
	 */
	public String readSDFile(String fileName)
	{
		StringBuffer sb = new StringBuffer();
		File file = new File(SDPATH + "//" + fileName);
		try
		{
			FileInputStream fis = new FileInputStream(file);
			int c;
			while ((c = fis.read()) != -1)
			{
				sb.append((char) c);
			}
			fis.close();
		} catch (FileNotFoundException e)
		{
			e.printStackTrace();
		} catch (IOException e)
		{
			e.printStackTrace();
		}
		return sb.toString();
	}

	public String getFILESPATH()
	{
		return FILESPATH;
	}

	public String getSDPATH()
	{
		return SDPATH;
	}

	public boolean hasSD()
	{
		return hasSD;
	}
}
